# Supplementary material for: Multidimensional Structural Echocardiographic Patterns and Risk Score for Prognostic Stratification in Ischemic Cardiomyopathy
Source: J Clin Med. 2026 Jun 5;15(11):4386. doi: 10.3390/jcm15114386 (PMC13257503; doi:10.3390/jcm15114386)
Supplement: Supplementary file 1 [file jcm-15-04386-s001.zip]

Archive with 10 entries (10 files):
- Supplementary Figure S1.png
- Supplementary Figure S2.png
- Supplementary Figure S3.png
- Supplementary Figure S4.png
- Supplementary Figure S5.png
- Supplementary Table S1.pdf
- Supplementary Table S2.pdf
- Supplementary Table S3.pdf
- Supplementary Table S4.pdf
- Supplementary Table S5.pdf
